# Supplementary material for: Influence of Wolbachia on host gene expression in an obligatory symbiosis
Source: BMC Microbiol. 2012 Jan 18;12(Suppl 1):S7. doi: 10.1186/1471-2180-12-S1-S7 (PMC3287518; doi:10.1186/1471-2180-12-S1-S7)
Supplement: Additional file 1 — Primers used for quantitative RT-PCR. [file 1471-2180-12-S1-S7-S1.xls]

## Sheet: anglais
Gene (best bast hit)	Library sequence id	amplicon size	Primer F	Primer R
14-3-3 Leonardo	WC0ABG11YM09CM1_1	224	leonard-At-F: CAATGCCGAGAGCAAAGTAT	leonard-At-R: GCGAGTTGAGGATCTCGTAA
AIF	WC0ABB12YI24CM1_1	164	AIF-At-F:TAAATCCAAGGACGCACAGA	AIF-At-R: ACAAGACGATTCCGACAACA
Argonaute	WC0ABG12YM11CM1_1	271	ago1-At-F:GATCAAAGCAACAGCGAGAT	ago1-At-R:CTCCACGCCAGTGTAGAACT
ATG	WC0ABE43YH08CM1_2	136	ATG-At-F: TGTGCCTGAGAAAGATGAGC	ATG-At-R :CCATCCAATGTGTTGATCGT
Aubergine	WC0ABG11YN04CM1_1	174	auberg-At-F:CGGACACTTATTCCGCTATC	auberg-At-R:CCAAGGGAATATGCACTGTC
Basket	WC0ABE34YO20CM1_2	187	Basket-At-F: GTCGACGATGCCTTACTGC	Basket-At-R: GTGGTGTTGCTGATGGATTG
beta tubulin	WC0ABG15YC02CM1_1	260	Btub-AT-2F: GAATGTCCATGAAGGAGGTG	Btub-AT-2R: CATCTCGTCCATACCCTCAC
Cactus	WC0ABE26YF07CM1_2	201	cactus-At-F: CCACAGAATCTGGAGCAAGT	cactus-At-R:CTCGGTGAGTAGGAAGGTGA
Caspase	WC0ABE10YE17CM1_2	150	caspase-At-F: TCTAGACGCGGATAGGATTG	caspase-At-R :ATGAAGATGCAGAGGCAGTC
Cyclophilin	EVROS-5A-H06-M13-RP_1	277	cycloph-At-F: GCTGTTGAGAAAATGGCACT	cycloph-At-R:GGAAGTTCTCGTCCTGGAAT
Defensin	WC0ABE19YI03CM1_2	157	Defens-At-F: TTTCATTCGGTGGAAAGGTC	Defens-At-R: CTTCAGCTGCCATTTTAGCC
Dorsal	WC0ABE47YL20CM1_2	205	Dorsal-At-F: CTGCACCATCGAAGTACCTG	Dorsal-At-R: CAGGAACACTTGGAAGCACA
elongation factor 1 G	WC0ABE13YD21CM1_2	286	EF1G-At-F: TCGACCCTGAGAACTACAGC	EF1G-At-R:GTTGCTGGATCCTTGACATC
Ferritin HCH	WC0ABF3YO07CM1_1	233	HCH-At-3F: CCCATGGGTGATCATCATTT	HCH-At-2R: CCAGTCACCAGATCCCAAGA
Ferritin LCH	WC0ABG15YM10CM1_1	218	LCH-At-F: TACCAAGAGAGGCGGAAGAA	LCH-At-R: CGAGGAACTCCTCCTCAATG
GST	EVROS-5A-B02-M13-RP_1	176	GST-At-F: CCCAATCGTCCTTTCCTACA	GST-At-R: GGGAGCTGAGTTTGAGGATG
Hopscotch	WC0ABG1YH23CM1_1	139	Hop-At-F: TCTGAAGTACGGCTCATTGC	Hop-At-R:CGCCAGATCTCTGTGGACTA
Hormone receptor-like	WC0ABE11YP18CM1_1	126	Ecr-At-F: GATGCCCCTTCAGTGAGAAT	Ecr-At-R: CCTTGTCTTGCTCCGTCATA
HSP70 / BIP?	WC0ABE41YC14CM1_2	157	BIP-At-F: CGGTGACGATCCAGGTTTAT	BIP-At-R: GACACCTGCAGAATCCCATT
Hymenoptaecin	WC0ABC1YA01CM1_1	295	HymenoII-At-F: TCAGAGGTTTGGACCTCAAG	HymenoII-At-R: TTCGTGGTCGTTATTGTCCT
IAP	WC0ABE28YD20CM1_2	198	IAP-At-2F: TCTTCAGGAGACCAGGTGAG	IAP-At-2R: AGGCACACCAAGGAATATCA
Intersex	WC0ABE18YG08CM1_2	155	ix-At-2F: CAGTGCTGTGAGGTACATGC	ix-At-2R: CAGTGACCAGAGTGTCATGG
Lysozyme	WC0ABE42YD16CM1_2	238	lysozym-At-F:GAGAGCGGTATGGACACATC	lysozym-At-R:ACTTCTTGAGCCAACCCTTC
MAPK / Licorne?	EVROA-2S-H8-M13-RP_1	226	licorn-At-F:GCTGTAGTTAGTGCCCTCCA	licorn-At-R:TGTCATACTGCGAGGGATTT
MAPK / TAK1?	WC0ABG13YF16CM1_1	210	TAK1-At-F:GGATGTCTACCGAGTGTTGG	TAK1-At-R: TTCCTCAGCTCCTGTTTGTC
Oskar	WC0ABG25YN03CM1_1	222	oskar-At-F: CAGAATCCTCTTACGCCAAA	oskar-At-R: GATATCCTCAGCTCCAAGCA
p53	WC0ABB8YG05CM1_1	220	p53-At-F2:GGTCCGTCATAGTTCCACTG	p53-At-R2: AGCTCCTCCTTGTCCTTGTC
PGRPlc	WC0ABE17YC08CM1_2	252	PGRPlc-At-F: GGAGCCCATACTCGGAATTA	PGRPlc-At-R:AGCTCAAGGCTTCTCACTCC
PGRPsa	WC0ABE19YE15CM1_2	213	PGRPsa-At-F: GCAACATCCAGGACTACCAC	PGRPsa-At-R:TATGCGAAGTCTCCACCATT
Ribosomal Protein L6	WC0ABF4YH04CM1_1	154	RibL6-At-F: CACCGATGATGAGCTTGTCT	RibL6-At-R:CCCGAGAATCTTAACGATGA
Serpin	EVROA-2S-C9-M13-RP_1	184	Serpine-At-F: CCGTGGGTCAATTTTTCACT	Serpine-At-R : AGAAGCTGGAAGCGGTATTG
SOD	WC0ABF1YB06CM1_1	165	SOD-At-F:CTGGACTCATCCCCCTATTT	SOD-At-R:CCAACCACCAAAATTAGCAC
Spätzle / SPE	WC0ABE30YJ23CM1_2	171	Spz-At-F: AATTTCAACCCAGCAACCAG	Spz-At-R: CTGGAAAAATTCGAGCCATC
Sxl	WC0ABE14YA14CM1_2	154	Sxl-At-F: ACTACGCCAAAGCTGAGGAT	Sxl-At-R: GTGATGTTCCTCGGGAGATT
TCTP	WC0ABE18YE05CM1_2	156	TCTP-At-F:CTCCCAACAAGCTCCTTCAC	TCTP-At-R:GCAGGAGTCCTTTGCTTTTG
TEP	WC0ABE46YC17CM1_2	183	TEP-At-F: TGGTGGAACAAAACTGTGGA	TEP-At-R: AGAGAACCCACCCTCTGGAT
TEP2	WC0ABE29YF15CM1_2	293	TEP2-At-F: GGACATACCCAAGAACATCG	TEP2-At-R: ACTCACCAAAGGCACTGAAG
Toll	WC0ABG19YI01CM1_1	252	toll-At-F: ACGTGGAGTTCGTCATGAAT	toll-At-R: CAATCACCACCCTCTTCTTG
Transferrin	WC0ABE24YL12CM1_2	232	Tsf-At-F: ACCGCAATATACGACGACAT	Tsf-At-R:TTGAGTGCTCACCAATGAGA
Vasa	WC0ABE14YG19CM1_2	164	Vasa-At-f: AAGGGTGAGCGACAAACTCT	Vasa-At-R: TTTCCCTTCTTGTCCACCTC
