# Supplementary material for: Influence of Wolbachia on host gene expression in an obligatory symbiosis
Source: BMC Microbiol. 2012 Jan 18;12(Suppl 1):S7. doi: 10.1186/1471-2180-12-S1-S7 (PMC3287518; doi:10.1186/1471-2180-12-S1-S7)
Supplement: Additional file 2 — Functions under-represented in wasp ovaries in response to Wolbachia infection, biological process level 6. GO terms differentially-represented in libraries from aposymbiotic (A) and symbiotic (S) ovaries (Pi3 strain). The proportion of ESTs related to each GO function is indicated in the OA library (OA1 and OA2) and in the reference library (OS). Biological processes (level 6) are sorted relative to their A/S ratio, representing the enrichment percentage in the OA library compared to the OS library. An asterisk indicates functions shared by OA1 and OA2. [file 1471-2180-12-S1-S7-S2.xls]

## Sheet: OA
	Biological process	GO	A	S	A/S	1+2
OA1, level 6	apoptotic program	GO:0008632	0.12	0.02	6	*
(n = 238)	midgut development	GO:0007494	0.12	0.02	6
	cholesterol metabolic process	GO:0008203	0.05	0.01	5	*
	gastrulation involving germ band extension	GO:0010004	0.09	0.02	4.5
	phospholipid biosynthetic process	GO:0008654	1.41	0.39	3.61538
	branch fusion, open tracheal system	GO:0035147	0.07	0.02	3.5
	inner mitochondrial membrane organization and biogenesis	GO:0007007	0.45	0.14	3.21429
	regulation of intracellular protein transport	GO:0033157	0.24	0.08	3
	regulation of protein import into nucleus	GO:0042306	0.24	0.08	3
	phospholipid metabolic process	GO:0006644	1.56	0.58	2.68966
	cell wall biogenesis	GO:0042546	0.05	0.02	2.5
	positive regulation of MAPKKK cascade	GO:0043410	0.05	0.02	2.5
	positive regulation of JNK cascade	GO:0046330	0.05	0.02	2.5
	lipid phosphorylation	GO:0046834	0.05	0.02	2.5
	negative regulation of transferase activity	GO:0051348	0.05	0.02	2.5
	regulation of caspase activity	GO:0043281	0.12	0.05	2.4
	regulation of peptidase activity	GO:0052547	0.12	0.05	2.4
	female gonad development	GO:0008585	0.26	0.11	2.36364
	protein targeting to mitochondrion	GO:0006626	0.47	0.2	2.35
	tricarboxylic acid cycle	GO:0006099	0.26	0.12	2.16667
	coenzyme catabolic process	GO:0009109	0.26	0.12	2.16667
	monovalent inorganic cation transport	GO:0015672	4.71	2.28	2.06579	*
	regulation of protein stability	GO:0031647	0.02	0.01	2	*
	cholesterol homeostasis	GO:0042632	0.02	0.01	2	*
	regulation of synaptic transmission	GO:0050804	0.02	0.01	2	*
	hermaphrodite genitalia development	GO:0040035	0.24	0.12	2
	polyamine metabolic process	GO:0006595	0.02	0.01	2
	Notch signaling pathway	GO:0007219	0.14	0.07	2
	protein import into peroxisome matrix	GO:0016558	0.02	0.01	2
	ATP biosynthetic process	GO:0006754	0.71	0.37	1.91892
	translational elongation	GO:0006414	1.56	0.82	1.90244
	ubiquinone metabolic process	GO:0006743	0.64	0.34	1.88235
	RNA elongation	GO:0006354	0.09	0.05	1.8
	salivary gland development	GO:0007431	0.59	0.33	1.78788
	DNA modification	GO:0006304	0.07	0.04	1.75
	nonprotein amino acid metabolic process	GO:0019794	0.07	0.04	1.75
	ribonucleotide biosynthetic process	GO:0009260	0.99	0.57	1.73684
	nucleoside triphosphate biosynthetic process	GO:0009142	0.78	0.45	1.73333
	protein import into nucleus	GO:0006606	0.8	0.47	1.70213
	regulation of translational elongation	GO:0006448	1.3	0.79	1.64557
	purine nucleotide biosynthetic process	GO:0006164	0.85	0.53	1.60377
	oxidoreduction coenzyme metabolic process	GO:0006733	0.71	0.46	1.54348
	purine nucleotide metabolic process	GO:0006163	0.85	0.56	1.51786
	organelle ATP synthesis coupled electron transport	GO:0042775	2.17	1.47	1.47619
	microtubule-based process	GO:0007017	4.08	3.22	1.26708
	phosphorylation	GO:0016310	3.93	3.17	1.23975
	cytoskeletal anchoring	GO:0007016	0.05	0	-
OA2, level 6	cholesterol metabolic process	GO:0008203	0.06	0.01	6	*
(n = 223)	DNA integration	GO:0015074	0.06	0.01	6
	regulation of synaptic transmission	GO:0050804	0.06	0.01	6	*
	hypersensitivity	GO:0002524	0.11	0.02	5.5
	apoptotic program	GO:0008632	0.08	0.02	4	*
	regulation of protein stability	GO:0031647	0.03	0.01	3	*
	cholesterol homeostasis	GO:0042632	0.03	0.01	3	*
	iron-sulfur cluster assembly	GO:0016226	0.06	0.02	3
	ring canal formation	GO:0030725	0.03	0.01	3
	imaginal disc-derived limb morphogenesis	GO:0035109	0.03	0.01	3
	leg disc morphogenesis	GO:0007478	0.03	0.01	3
	motor axon guidance	GO:0008045	0.03	0.01	3
	B cell differentiation	GO:0030183	0.03	0.01	3
	glucosamine metabolic process	GO:0006041	0.03	0.01	3
	DNA replication, synthesis of RNA primer	GO:0006269	0.03	0.01	3
	monovalent inorganic cation transport	GO:0015672	3.26	2.28	1.42982	*
	chitin metabolic process	GO:0006030	0.03	0	-
